# Supplementary material for: Discovery of Lanama Virus, a Distinct Member of Species Kunsagivirus C (Picornavirales: Picornaviridae), in Wild Vervet Monkeys (Chlorocebus pygerythrus)
Source: Viruses. 2020 Dec 14;12(12):1436. doi: 10.3390/v12121436 (PMC7764893; doi:10.3390/v12121436)
Supplement: Supplementary file 1 [file viruses-12-01436-s001.zip]

Archive with 4 entries (4 files):
- Figure S1-1.tif
- Figure S1-2.tif
- Figure S1-3.tif
- Figure S2.tif
